# Supplementary material for: Ketamine activates adult-born immature granule neurons to rapidly alleviate depression-like behaviors in mice
Source: Nat Commun. 2022 May 12;13:2650. doi: 10.1038/s41467-022-30386-5 (PMC9098911; doi:10.1038/s41467-022-30386-5)
Supplement: Supplementary file 3 — Source Data [file 41467_2022_30386_MOESM3_ESM.xlsx]

## Sheet: README
Source data are organized by tab indicating figure number and short description
Each tab includes statistics to the right of the data

## Sheet: 1 SIT
Ket	Sal		Column B	Sal
0.73913	2.21622		vs.	vs.
1.47222	1.31579		Column A	Ket
1.53846	1.18113
1.5732	0.0225807		Unpaired t test
1.61538	1.02128		P value	0.0009
1.6962	0.509091		P value summary	***
1.86611	2.375		Significantly different (P < 0.05)?	Yes
2.01351	1.7		One- or two-tailed P value?	Two-tailed
2.19231	0.767123		t, df	t=3.603, df=36
2.23077	0.840256
2.47619	0.766667		How big is the difference?
2.5	1.45385		Mean of column A	2.578
2.52131	1.71429		Mean of column B	1.32
2.61538	3.16667		Difference between means (B - A) ± SEM	-1.259 ± 0.3493
3.27273	2.55556		95% confidence interval	-1.967 to -0.5502
4	0		R squared (eta squared)	0.2651
4.22222	1.55556
5	1.40625		F test to compare variances
5.44444	0.506897		F, DFn, Dfd	2.228, 18, 18
			P value	0.098
			P value summary	ns
			Significantly different (P < 0.05)?	No
			Data analyzed
			Sample size, column A	19
			Sample size, column B	19

## Sheet: 1 SNT
Ket	Sal		Column B	Sal
1.33333	0.583333		vs.	vs.
3.42857	0.308612		Column A	Ket
2.33333	0.5
2.6	0.833333		Unpaired t test with Welch's correction
1.91667	1.58333		P value	<0.0001
1.4	1		P value summary	****
1.81818	0.166667		Significantly different (P < 0.05)?	Yes
0.933333	0.923077		One- or two-tailed P value?	Two-tailed
2.8	0.689655		Welch-corrected t, df	t=4.616, df=27.97
2.36364	2
1.36364	0.75		How big is the difference?
1.79323	1.13699		Mean of column A	1.773
1.18027	0.550847		Mean of column B	0.8059
2.89831	0.803213		Difference between means (B - A) ± SEM	-0.9675 ± 0.2096
0.6	0.619938		95% confidence interval	-1.397 to -0.5382
0.623853	0.718563		R squared (eta squared)	0.4324
1.2375	1
2.00889	0.906977		F test to compare variances
1.06079	0.236794		F, DFn, Dfd	3.308, 18, 18
			P value	0.0149
			P value summary	*
			Significantly different (P < 0.05)?	Yes
			Data analyzed
			Sample size, column A	19
			Sample size, column B	19

## Sheet: 1 TST
Sal	Ket		Column B	Ket
133	110		vs.	vs.
173	119		Column A	Sal
181	185
187.5	108		Unpaired t test
198	148		P value	<0.0001
202	99		P value summary	****
202.5	164		Significantly different (P < 0.05)?	Yes
210	101		One- or two-tailed P value?	Two-tailed
212	135		t, df	t=5.498, df=36
214	154
237	200		How big is the difference?
240	178		Mean of column A	221.9
241	188		Mean of column B	149.7
244.5	167		Difference between means (B - A) ± SEM	-72.21 ± 13.13
252	66		95% confidence interval	-98.85 to -45.57
266	197		R squared (eta squared)	0.4564
266	227
270	137		F test to compare variances
286.5	161		F, DFn, Dfd	1.145, 18, 18
			P value	0.7774
			P value summary	ns
			Significantly different (P < 0.05)?	No
			Data analyzed
			Sample size, column A	19
			Sample size, column B	19

## Sheet: 1 CFOS
Sal	Ket		Column B	Ket
2442.71	5363.75		vs.	vs.
306	11383.7		Column A	Sal
2486.69	11242.2
5454.84	9025.03		Unpaired t test
			P value	0.0096
			P value summary	**
			Significantly different (P < 0.05)?	Yes
			One- or two-tailed P value?	Two-tailed
			t, df	t=3.743, df=6
			How big is the difference?
			Mean of column A	2673
			Mean of column B	9254
			Difference between means (B - A) ± SEM	6581 ± 1758
			95% confidence interval	2278 to 10884
			R squared (eta squared)	0.7001
			F test to compare variances
			F, DFn, Dfd	1.763, 3, 3
			P value	0.6529
			P value summary	ns
			Significantly different (P < 0.05)?	No
			Data analyzed
			Sample size, column A	4
			Sample size, column B	4

## Sheet: 1 EGR1
Sal	Ket		Column B	Ket
10901.6	25072.1		vs.	vs.
8385.06	21828.3		Column A	Sal
9149.33	19437.2
5931.44	22374.8		Unpaired t test
			P value	0.0001
			P value summary	***
			Significantly different (P < 0.05)?	Yes
			One- or two-tailed P value?	Two-tailed
			t, df	t=8.768, df=6
			How big is the difference?
			Mean of column A	8592
			Mean of column B	22178
			Difference between means (B - A) ± SEM	13586 ± 1550
			95% confidence interval	9795 to 17378
			R squared (eta squared)	0.9276
			F test to compare variances
			F, DFn, Dfd	1.257, 3, 3
			P value	0.8553
			P value summary	ns
			Significantly different (P < 0.05)?	No
			Data analyzed
			Sample size, column A	4
			Sample size, column B	4

## Sheet: 1 NEUN EGR1
	EGR1+ NeuN+				EGR1+ NeuN-					Two-way ANOVA	Ordinary
Sal	10438.2	7495.2	6707.22	5128.6	463.44	889.86	2442.12	802.84		Alpha	0.05
Ket	22564.4	21282.3	17058.2	20696.7	2507.65	546.05	2379.01	1678.11
										Source of Variation	% of total variation	P value	P value summary	Significant?
										Interaction	15.3	<0.0001	****	Yes
										drug	18.58	<0.0001	****	Yes
										neun+/-	62.47	<0.0001	****	Yes
										ANOVA table	SS	DF	MS	F (DFn, DFd)	P value
										Interaction	152027973	1	152027973	F (1, 12) = 50.20	P<0.0001
										drug	184585983	1	184585983	F (1, 12) = 60.95	P<0.0001
										neun+/-	620778273	1	620778273	F (1, 12) = 205.0	P<0.0001
										Residual	36340657	12	3028388
										Difference between column means
										Mean of EGR1+ NeuN+	13921
										Mean of EGR1+ NeuN-	1464
										Difference between means	12458
										SE of difference	870.1
										95% CI of difference	10562 to 14354
										Difference between row means
										Mean of Sal	4296
										Mean of Ket	11089
										Difference between means	-6793
										SE of difference	870.1
										95% CI of difference	-8689 to -4897
										Interaction CI
										Mean diff, A1 - B1	6293
										Mean diff, A2 - B2	18623
										(A1 -B1) - (A2 - B2)	-12330
										95% CI of difference	-16122 to -8538
										(B1 - A1) - (B2 - A2)	12330
										95% CI of difference	8538 to 16122
										Data summary
										Number of columns (neun+/-)	2
										Number of rows (drug)	2
										Number of values	16
										Compare cell means regardless of rows and columns
										Number of families	1
										Number of comparisons per family	6
										Alpha	0.05
										Tukey's multiple comparisons test	Mean Diff.	95.00% CI of diff.	Below threshold?	Summary	Adjusted P Value
										Sal:EGR1+ NeuN+ vs. Sal:EGR1+ NeuN-	6293	2639 to 9946	Yes	**	0.0013
										Sal:EGR1+ NeuN+ vs. Ket:EGR1+ NeuN+	-12958	-16611 to -9305	Yes	****	<0.0001
										Sal:EGR1+ NeuN+ vs. Ket:EGR1+ NeuN-	5665	2011 to 9318	Yes	**	0.0029
										Sal:EGR1+ NeuN- vs. Ket:EGR1+ NeuN+	-19251	-22904 to -15598	Yes	****	<0.0001
										Sal:EGR1+ NeuN- vs. Ket:EGR1+ NeuN-	-628.1	-4281 to 3025	No	ns	0.955
										Ket:EGR1+ NeuN+ vs. Ket:EGR1+ NeuN-	18623	14969 to 22276	Yes	****	<0.0001
										Test details	Mean 1	Mean 2	Mean Diff.	SE of diff.	N1	N2	q	DF
										Sal:EGR1+ NeuN+ vs. Sal:EGR1+ NeuN-	7442	1150	6293	1231	4	4	7.232	12
										Sal:EGR1+ NeuN+ vs. Ket:EGR1+ NeuN+	7442	20400	-12958	1231	4	4	14.89	12
										Sal:EGR1+ NeuN+ vs. Ket:EGR1+ NeuN-	7442	1778	5665	1231	4	4	6.51	12
										Sal:EGR1+ NeuN- vs. Ket:EGR1+ NeuN+	1150	20400	-19251	1231	4	4	22.12	12
										Sal:EGR1+ NeuN- vs. Ket:EGR1+ NeuN-	1150	1778	-628.1	1231	4	4	0.7219	12
										Ket:EGR1+ NeuN+ vs. Ket:EGR1+ NeuN-	20400	1778	18623	1231	4	4	21.4	12

## Sheet: 1 CALB EGR1
	Sal				Ket					Two-way ANOVA	Ordinary
EGR1+ CALB-	5034.39	2931.89	1836.71	2702.47	14765.5	15985.3	14250.8	13041.9		Alpha	0.05
EGR1+ CALB+	5867.21	5453.17	5091.16	6446.87	8628.08	7568.24	5186.38	7609.26
										Source of Variation	% of total variation	P value	P value summary	Significant?
										Interaction	32.01	<0.0001	****	Yes
										CALB	7.208	0.0022	**	Yes
										Drug	55.04	<0.0001	****	Yes
										ANOVA table	SS	DF	MS	F (DFn, DFd)	P value
										Interaction	97044713	1	97044713	F (1, 12) = 66.96	P<0.0001
										CALB	21852376	1	21852376	F (1, 12) = 15.08	P=0.0022
										Drug	166872205	1	166872205	F (1, 12) = 115.1	P<0.0001
										Residual	17390249	12	1449187
										Difference between column means
										Mean of Sal	4420
										Mean of Ket	10879
										Difference between means	-6459
										SE of difference	601.9
										95% CI of difference	-7770 to -5147
										Difference between row means
										Mean of EGR1+ CALB-	8819
										Mean of EGR1+ CALB+	6481
										Difference between means	2337
										SE of difference	601.9
										95% CI of difference	1026 to 3649
										Interaction CI
										Mean diff, A1 - B1	-11385
										Mean diff, A2 - B2	-1533
										(A1 -B1) - (A2 - B2)	-9851
										95% CI of difference	-12474 to -7228
										(B1 - A1) - (B2 - A2)	9851
										95% CI of difference	7228 to 12474
										Data summary
										Number of columns (Drug)	2
										Number of rows (CALB)	2
										Number of values	16
										Compare cell means regardless of rows and columns
										Number of families	1
										Number of comparisons per family	6
										Alpha	0.05
										Tukey's multiple comparisons test	Mean Diff.	95.00% CI of diff.	Below threshold?	Summary	Adjusted P Value
										EGR1+ CALB-:Sal vs. EGR1+ CALB-:Ket	-11385	-13912 to -8857	Yes	****	<0.0001
										EGR1+ CALB-:Sal vs. EGR1+ CALB+:Sal	-2588	-5115 to -61.02	Yes	*	0.0442
										EGR1+ CALB-:Sal vs. EGR1+ CALB+:Ket	-4122	-6649 to -1594	Yes	**	0.002
										EGR1+ CALB-:Ket vs. EGR1+ CALB+:Sal	8796	6269 to 11323	Yes	****	<0.0001
										EGR1+ CALB-:Ket vs. EGR1+ CALB+:Ket	7263	4736 to 9790	Yes	****	<0.0001
										EGR1+ CALB+:Sal vs. EGR1+ CALB+:Ket	-1533	-4061 to 993.8	No	ns	0.3192
										Test details	Mean 1	Mean 2	Mean Diff.	SE of diff.	N1	N2	q	DF
										EGR1+ CALB-:Sal vs. EGR1+ CALB-:Ket	3126	14511	-11385	851.2	4	4	18.91	12
										EGR1+ CALB-:Sal vs. EGR1+ CALB+:Sal	3126	5715	-2588	851.2	4	4	4.3	12
										EGR1+ CALB-:Sal vs. EGR1+ CALB+:Ket	3126	7248	-4122	851.2	4	4	6.848	12
										EGR1+ CALB-:Ket vs. EGR1+ CALB+:Sal	14511	5715	8796	851.2	4	4	14.61	12
										EGR1+ CALB-:Ket vs. EGR1+ CALB+:Ket	14511	7248	7263	851.2	4	4	12.07	12
										EGR1+ CALB+:Sal vs. EGR1+ CALB+:Ket	5715	7248	-1533	851.2	4	4	2.548	12

## Sheet: 1 CALR EGR1
	Sal				Ket					Two-way RM ANOVA	Matching: Stacked
EGR1+CR-	8264.25	7915.44	8279.88	3465.63	10504.8	5953.25	8208.31	10197.3		Assume sphericity?	Yes
EGR1+CR+	2637.35	1438.21	1911.05	2656.3	16697.9	9008.42	11971.2	14330.5		Alpha	0.05
										Source of Variation	% of total variation	P value	P value summary	Significant?
										CALR x Drug	27.22	0.0009	***	Yes
										CALR	0.09376	0.7353	ns	No
										Drug	51.9	0.0047	**	Yes
										Subject	16.3	0.0707	ns	No
										ANOVA table	SS	DF	MS	F (DFn, DFd)	P value
										CALR x Drug	82931074	1	82931074	F (1, 6) = 36.41	P=0.0009
										CALR	285685	1	285685	F (1, 6) = 0.1254	P=0.7353
										Drug	158153638	1	158153638	F (1, 6) = 19.10	P=0.0047
										Subject	49677103	6	8279517	F (6, 6) = 3.635	P=0.0707
										Residual	13665312	6	2277552
										Difference between row means
										Mean of EGR1+CR-	7849
										Mean of EGR1+CR+	7581
										Difference between means	267.2
										SE of difference	754.6
										95% CI of difference	-1579 to 2114
										Difference between column means
										Mean of Sal	4571
										Mean of Ket	10859
										Difference between means	-6288
										SE of difference	1439
										95% CI of difference	-9808 to -2768
										Interaction CI
										Mean diff, A1 - B1	-1735
										Mean diff, A2 - B2	-10841
										(A1 -B1) - (A2 - B2)	9107
										95% CI of difference	5414 to 12799
										(B1 - A1) - (B2 - A2)	-9107
										95% CI of difference	-12799 to -5414
										Data summary
										Number of columns (Drug)	2
										Number of rows (CALR)	2
										Number of subjects (Subject)	8
										Number of missing values	0
										Compare each cell mean with the other cell mean in that row
										Number of families	1
										Number of comparisons per family	2
										Alpha	0.05
										Šídák's multiple comparisons test	Mean Diff.	95.00% CI of diff.	Below threshold?	Summary	Adjusted P Value
										Sal - Ket
										EGR1+CR-	-1735	-5882 to 2413	No	ns	0.5193
										EGR1+CR+	-10841	-14989 to -6694	Yes	****	<0.0001
										Test details	Mean 1	Mean 2	Mean Diff.	SE of diff.	N1	N2	t	DF
										Sal - Ket
										EGR1+CR-	6981	8716	-1735	1625	4	4	1.068	12
										EGR1+CR+	2161	13002	-10841	1625	4	4	6.673	12

## Sheet: 2 SIT
	Sal									Ket											Two-way ANOVA	Ordinary
Vehicle	0.990385	1.447	0.302778	0.251004	1.09524	1.68182	1.16463	0.48773	0.857143	3.23009	1.75	2.16304	1.76344	2.94231	2.82759	3.2716	2.65728	1.66917	1.83333		Alpha	0.05
CNO	0.816144	1.41111	0.735941	0.442424	0.860465	0.986885	1.4359	1.29639	0.286863	1.7013	1.22523	1.1129	1.16783	1.09756	1.28859	2.08696	1.67308	0.951389	1.19454
																					Source of Variation	% of total variation	P value	P value summary	Significant?
																					Interaction	11.81	0.0021	**	Yes
																					Row Factor	11.84	0.0021	**	Yes
																					Column Factor	38.82	<0.0001	****	Yes
																					ANOVA table	SS (Type III)	DF	MS	F (DFn, DFd)	P value
																					Interaction	2.662	1	2.662	F (1, 34) = 11.09	P=0.0021
																					Row Factor	2.669	1	2.669	F (1, 34) = 11.12	P=0.0021
																					Column Factor	8.748	1	8.748	F (1, 34) = 36.45	P<0.0001
																					Residual	8.16	34	0.24
																					Difference between column means
																					Predicted (LS) mean of Sal	0.9194
																					Predicted (LS) mean of Ket	1.88
																					Difference between predicted means	-0.9609
																					SE of difference	0.1592
																					95% CI of difference	-1.284 to -0.6375
																					Difference between row means
																					Predicted (LS) mean of Vehicle	1.665
																					Predicted (LS) mean of CNO	1.135
																					Difference between predicted means	0.5307
																					SE of difference	0.1592
																					95% CI of difference	0.2073 to 0.8542
																					Interaction CI
																					Mean diff, A1 - B1	-1.491
																					Mean diff, A2 - B2	-0.4308
																					(A1 -B1) - (A2 - B2)	-1.06
																					95% CI of difference	-1.707 to -0.4133
																					(B1 - A1) - (B2 - A2)	1.06
																					95% CI of difference	0.4133 to 1.707
																					Data summary
																					Number of columns (Column Factor)	2
																					Number of rows (Row Factor)	2
																					Number of values	38
																					Compare cell means regardless of rows and columns
																					Number of families	1
																					Number of comparisons per family	6
																					Alpha	0.05
																					Tukey's multiple comparisons test	Predicted (LS) mean diff.	95.00% CI of diff.	Below threshold?	Summary	Adjusted P Value
																					Vehicle:Sal vs. Vehicle:Ket	-1.491	-2.099 to -0.8831	Yes	****	<0.0001
																					Vehicle:Sal vs. CNO:Sal	0.0006242	-0.6231 to 0.6243	No	ns	>0.9999
																					Vehicle:Sal vs. CNO:Ket	-0.4302	-1.038 to 0.1777	No	ns	0.2425
																					Vehicle:Ket vs. CNO:Sal	1.492	0.8837 to 2.100	Yes	****	<0.0001
																					Vehicle:Ket vs. CNO:Ket	1.061	0.4691 to 1.653	Yes	***	0.0002
																					CNO:Sal vs. CNO:Ket	-0.4308	-1.039 to 0.1771	No	ns	0.2413
																					Test details	Predicted (LS) mean 1	Predicted (LS) mean 2	Predicted (LS) mean diff.	SE of diff.	N1	N2	q	DF
																					Vehicle:Sal vs. Vehicle:Ket	0.9197	2.411	-1.491	0.2251	9	10	9.368	34
																					Vehicle:Sal vs. CNO:Sal	0.9197	0.9191	0.0006242	0.2309	9	9	0.003822	34
																					Vehicle:Sal vs. CNO:Ket	0.9197	1.35	-0.4302	0.2251	9	10	2.703	34
																					Vehicle:Ket vs. CNO:Sal	2.411	0.9191	1.492	0.2251	10	9	9.372	34
																					Vehicle:Ket vs. CNO:Ket	2.411	1.35	1.061	0.2191	10	10	6.848	34
																					CNO:Sal vs. CNO:Ket	0.9191	1.35	-0.4308	0.2251	9	10	2.707	34

[truncated: 35 more sheets: 2 SNT, 2 TST, 2 Total Distance, 2 HA, 2 HA EGR1, 2 EGR1, 3 SIT, 3 SNT, 3 TST, 3 Total Distance, 3 HA, 3 HA EGR1, 3 EGR1, 4 SIT, 4 SNT, 4 TST, 4 EGR1 CALB, 5 Total Distance, 5 SIT, 5 SNT …]
